# Supplementary material for: Fe-Co Co-Doped 1D@2D Carbon-Based Composite as an Efficient Catalyst for Zn–Air Batteries
Source: Molecules. 2024 May 16;29(10):2349. doi: 10.3390/molecules29102349 (PMC11123740; doi:10.3390/molecules29102349)
Supplement: Supplementary file 1 [file molecules-29-02349-s001.zip]

Archive with 1 entries (1 files):
- molecules-2994669-supplementary.pdf
